# Supplementary material for: Real-world data: a comprehensive literature review on the barriers, challenges, and opportunities associated with their inclusion in the health technology assessment process
Source: J Pharm Pharm Sci. 2024 Feb 28;27:12302. doi: 10.3389/jpps.2024.12302 (PMC10932954; doi:10.3389/jpps.2024.12302)
Supplement: Supplementary file 3 [file DataSheet1.ZIP]

Archive with 3 entries (3 files):
- Supplementary Material/PRISMA_2020_checklist - includes page numbering for the submitted manuscript.pdf
- Supplementary Material/S1 Appendix. Search strategy.xlsx
- Supplementary Material/S2 Appendix. Quality assessment of included studies.zip
